# Supplementary material for: Custom Gene Panel Analysis Identifies Novel Polymorphisms Associated with Clopidogrel Response in Patients Undergoing Percutaneous Coronary Intervention with Stent
Source: Int J Mol Sci. 2025 Oct 7;26(19):9766. doi: 10.3390/ijms26199766 (PMC12524468; doi:10.3390/ijms26199766)
Supplement: Supplementary file 1 [file ijms-26-09766-s001.zip]

Archive with 1 entries (1 files):
- ijms-3859360-supplementary.pdf
